# Supplementary material for: Novel Rigidochromic and Anti-Kasha Dual Emission Fluorophores Based on D-π-A Dyads as the Promising Materials for Potential Applications Ranging from Optoelectronics and Optical Sensing to Biophotonics and Medicine
Source: Int J Mol Sci. 2023 Mar 18;24(6):5818. doi: 10.3390/ijms24065818 (PMC10057995; doi:10.3390/ijms24065818)
Supplement: Supplementary file 1 [file ijms-24-05818-s001.zip]

Archive with 1 entries (1 files):
- ijms-2090890-supplementary.pdf
